# Supplementary material for: Implementation of Open PCR System for the Detection of TB/DR-TB and NTM in Sputum Samples from Suspected Pulmonary Tuberculosis Patients in Medan, Indonesia
Source: Trop Med Infect Dis. 2026 Jun 18;11(6):168. doi: 10.3390/tropicalmed11060168 (PMC13307877; doi:10.3390/tropicalmed11060168)
Supplement: Supplementary file 1 [file tropicalmed-11-00168-s001.zip]

Archive with 2 entries (2 files):
- Supplementary Data 1. Participating_Healthcare_Facilities_in_Medan.xlsx
- Supplementary Data 2. Facility_Breakdown.pdf
