# Supplementary material for: Implementation of Open PCR System for the Detection of TB/DR-TB and NTM in Sputum Samples from Suspected Pulmonary Tuberculosis Patients in Medan, Indonesia
Source: Trop Med Infect Dis. 2026 Jun 18;11(6):168. doi: 10.3390/tropicalmed11060168 (PMC13307877; doi:10.3390/tropicalmed11060168)
Supplement: Supplementary file 1 [file tropicalmed-11-00168-s001.zip › Supplementary Data 1. Participating_Healthcare_Facilities_in_Medan.xlsx]

## Sheet: Sheet3
Health Facilities	Amount of samples	Latitude	Longitudinal
Klinik Aviati Padang Bulan	6	3.5712086564704424	98.6608417319132
Klinik Grha Shafa Medika	2	3.5432807130154904	98.69252976935243
Puskemas Polonia	37	3.569387994472811	98.66845977510414
Puskesmas Bestari	12	3.589337428835287	98.66609093310268
Puskesmas Darussalam	13	3.586139376456247	98.65340562331815
Puskesmas Desa Binjai	41	3.554154127645108	98.7088656656456
Puskesmas Kampung Baru Kota Medan	32	3.550774344759713	98.68777751775758
Puskesmas Kedai Durian	8	3.519608939977568	98.68434830769849
Puskesmas Kota Matsum	19	3.5772237411436967	98.6947561984341
Puskesmas Mandala	2	3.586940143115628	98.72303341264295
Puskesmas Medan Area Selatan	2	3.578624359343048	98.70434812798315
Puskesmas Medan Johor	121	3.5455631061564654	98.68117685722476
Puskesmas Medan Sunggal	55	3.5767199840060604	98.61249078735847
Puskesmas Padang Bulan Selayang II	214	3.55174385286634	98.63931054545657
Puskesmas Sei Agul	21	3.615777191096832	98.66715110613859
Puskesmas Simalingkar	114	3.513625024723246	98.63202152002741
Puskesmas Teladan	13	3.5635030638278846	98.6952408209901
Puskesmas Tuntungan	16	3.51826254522662	98.6186300783755
Pustu Gedung Johor	1	3.5235736530703186	98.68390849111495
Pustu Kwala Bekala	7	3.537001514739642	98.65603532155038
Pustu Sunggal	2	3.569550789293456	98.64791511719802
Pustu Tanjung Sari	1	3.559614201022603	98.63874170177036
RS Umum Advent Medan	73	3.5903242028359075	98.65112671416594
RS Umum Bina Kasih Kota Medan	25	3.5790959857887414	98.61537191303958
RS Umum Bunda Thamrin	24	3.58621946905583	98.64899235561376
RS Umum Martha Friska	91	3.577188614115245	98.68270033142115
RS Umum Mitra Medika Kota Medan	28	3.644259112937412	98.66644803985571
RS Umum Muhammadiyah Kota Medan	31	3.5833623076124144	98.71136358026291
RS Umum Murni Teguh Memorial Hospital	144	3.5914643639806223	98.68286699602575
RS Umum Murni Teguh Susanna Wesley	82	3.5560060959339546	98.64156400971629
RS Umum Royal Prima	116	3.598825595440741	98.65575794205316
RS Umum Sarah	1	3.5879303986198106	98.66412557328717
RS Umum Tere Margareth	35	3.56147430004107	98.63066329327428
RS Umum Universitas Sumatera Utara	180	3.5687845247714547	98.66058896369005
